# Supplementary material for: Characterization and immunological effect of outer membrane vesicles from Pasteurella multocida on macrophages
Source: Appl Microbiol Biotechnol. 2024 Feb 26;108(1):238. doi: 10.1007/s00253-024-13060-2 (PMC10896778; doi:10.1007/s00253-024-13060-2)
Supplement: Supplementary file 1 — Table S1 List of the functions of the identified important P. multocida OMV proteins are described in order of decreasing PSMs. (XLSX 13 kb) [file 253_2024_13060_MOESM1_ESM.xlsx]

## Sheet: Title page
Journal name: Applied Microbiology and Biotechnology
Supplementary files for
Characterization and immunological effect of outer membrane vesicles from Pasteurella multocida on macrophages
Jiaying Suna,1, Yee Huangb,1,Xuefeng Lia, Xiangfei Xub, Xuemei Cuib, Fangjiao Haob, Quanan Jib, Chun Chena, Guolian Baob, Yan Liub
a College of Life Sciences, China Jiliang University, Hangzhou, Zhejiang 310018, China
b Institute of Animal Husbandry and Veterinary Science, Zhejiang Academy of Agricultural Sciences, Hangzhou, Zhejiang 310021, China
Corresponding Author:
Guolian Bao Zhejiang Academy of Agricultural Sciences, No. 298 Desheng Street, Shangcheng District, Hangzhou, Zhejiang 310021, China. E-mail address: baoguolian@163.com
Yan Liu, Zhejiang Academy of Agricultural Sciences, No. 298 Desheng Street, Shangcheng District, Hangzhou, Zhejiang 310021, China. E-mail address: pro_liuyan2023@163.com

## Sheet: Table S1
Table S1 List the functions of identified important P. multocida OMV proteins were described in order of decreasing PSMs.
Accession number	Protein name	GO description	KEGG description	COG description
I2BGA6	Outer membrane protein A	Cellular Component: cell outer membrane (GO: 0009279) Cellular Component: integral component of membrane (GO: 0016021)	OmpA-OmpF porin, OOP family	Opacity protein and related surface antigens Cell wall/membrane/envelope biogenesis
A0A2J9QJ69	Outer membrane protein A	Cellular Component: cell outer membrane (GO: 0009279) Cellular Component: integral component of membrane (GO: 0016021)	OmpA-OmpF porin, OOP family	Opacity protein and related surface antigens Cell wall/membrane/envelope biogenesis
V4NAK3	Peptide ABC transporter substrate-binding protein	--	oligopeptide transport system substrate-binding protein beta-Lactam resistance/ABC transporters/Quorum sensing	ABC-type oligopeptide transport system, periplasmic component Amino acid transport and metabolism
A0A126QGC9	Tol-Pal system protein TolB	Biological Process: protein transport (GO: 0015031) Cellular Component: periplasmic space (GO: 0042597)	TolB protein	Periplasmic component of the Tol biopolymer transport system Intracellular trafficking, secretion, and vesicular transport
A5H9S0	Lipoprotein E	--	--	--
A0A8E2A638	Sugar ABC transporter substrate-binding protein	--	ribose transport system substrate-binding protein ABC transporters/Bacterial chemotaxis	ABC-type sugar transport system, periplasmic component, contains N-terminal xre family HTH domain Carbohydrate transport and metabolism
A0A191VYV1	Outer membrane protein assembly factor BamA	Cellular Component: outer membrane (GO: 0019867)	outer membrane protein insertion porin family	Outer membrane protein assembly factor BamA Cell wall/membrane/envelope biogenesis
A0A379BDM0	Hemolysin activation/secretion protein-1	--	hemolysin activation/secretion protein	Hemolysin activation/secretion protein Intracellular trafficking, secretion, and vesicular transport
A0MCG2	Outer membrane protein	--	--	Outer membrane protein (porin) Cell wall/membrane/envelope biogenesis
A0A1E3XLL0	Membrane-bound lytic murein transglycosylase C	--	membrane-bound lytic murein transglycosylase C	Soluble lytic murein transglycosylase and related regulatory proteins (some contain LysM/invasin domains) Cell wall/membrane/envelope biogenesis
V4PX95	Sialidase	--	sialidase-1 Other glycan degradation	Neuraminidase (sialidase) Carbohydrate transport and metabolism Cell wall/membrane/envelope biogenesis
A0A1E3XJI9	TolC family protein	Molecular Function: transporter activity (GO: 0005215) Biological Process: transport (GO: 0006810)	--	Outer membrane protein TolC Cell wall/membrane/envelope biogenesis
A0A379BCW7	Filamentous hemagglutinin protein	Molecular Function: cysteine-type endopeptidase activity (GO: 0004197) Biological Process: pathogenesis (GO: 0009405)	filamentous hemagglutinin	Large exoprotein involved in heme utilization or adhesion Intracellular trafficking, secretion, and vesicular transport
Q9CLZ8	Outer membrane protein assembly factor BamC	--	outer membrane protein assembly factor BamC	Uncharacterized lipoprotein
A0A379BCX4	Protein PfhB2	--	filamentous hemagglutinin	Large exoprotein involved in heme utilization or adhesion Intracellular trafficking, secretion, and vesicular transport
A0A291ID33	Sialidase protein (Fragment)	--	sialidase-1 Other glycan degradation	Neuraminidase (sialidase) Carbohydrate transport and metabolism Cell wall/membrane/envelope biogenesis
A0A8E2A529	Iron ABC transporter substrate-binding protein	--	iron(III) transport system substrate-binding protein ABC transporters	ABC-type Fe3+ transport system, periplasmic component Inorganic ion transport and metabolism
A0A379BCZ3	Filamentous hemagglutinin protein	--	filamentous hemagglutinin	Large exoprotein involved in heme utilization or adhesion Intracellular trafficking, secretion, and vesicular transport
A0A1E3XJ59	MipA/OmpV family protein	--	MipA family protein	Outer membrane scaffolding protein for murein synthesis, MipA/OmpV family Cell wall/membrane/envelope biogenesis
A0A2J9QJB6	Pilus assembly protein	--	tight adherence protein G	Flp pilus assembly protein TadG Intracellular trafficking, secretion, and vesicular transport ; Extracellular structures
Q9CLL1	LPS-assembly lipoprotein LptE	Cellular Component: outer membrane (GO: 0019867) Biological Process: Gram-negative-bacterium-type cell outer membrane assembly (GO: 0043165)	LPS-assembly lipoprotein	Outer membrane lipoprotein LptE/RlpB (LPS assembly) Cell wall/membrane/envelope biogenesis
A0A379B9M3	Porin, opacity type	Molecular Function: porin activity (GO: 0015288) Cellular Component: membrane (GO: 0016020)	--	Opacity protein and related surface antigens Cell wall/membrane/envelope biogenesis
A0A2J9QM57	OMP_b-brl domain-containing protein	--	--	Opacity protein and related surface antigens Cell wall/membrane/envelope biogenesis
J5MYK7	Lipoprotein	--	D-methionine transport system substrate-binding protein ABC transporters	ABC-type metal ion transport system, periplasmic component/surface antigen Inorganic ion transport and metabolism
Q9CNT8	TonB-dependent hemoglobin/transferrin/lactoferrin family receptor	Molecular Function: receptor activity (GO: 0004872) Biological Process: transport (GO: 0006810) Cellular Component: membrane (GO: 0016020)	Hemoglobin/transferrin/lactoferrin receptor protein	Outer membrane receptor for ferrienterochelin and colicins Inorganic ion transport and metabolism
A1Z0J3	--	Cellular Component: outer membrane (GO: 0019867)	outer membrane protein	Outer membrane protein W Cell wall/membrane/envelope biogenesis
